# Supplementary material for: Using arterial–venous analysis to characterize cancer metabolic consumption in patients
Source: Nat Commun. 2020 Jun 23;11:3169. doi: 10.1038/s41467-020-16810-8 (PMC7311411; doi:10.1038/s41467-020-16810-8)
Supplement: Supplementary file 4 — Source data [file 41467_2020_16810_MOESM4_ESM.xlsx]

## Sheet: Fig.2e
Figure 2e
Alanine (%)			Alpha-acetyllysine			D-glucose (%)			Taurine (%)
gA	gV		gA	gV		gA	gV		gA	gV
0.161	0.163		0.125	0.0833		0.0947	0.0667		0.0177	0.0273
0.0839	0.0426		0.123	0.0908		0.0811	0.082		0.0401	0.0593
0.15	0.113		0.109	0.0718		0.104	0.0862		0.0169	0.0379
0.0858	0.0442		0.125	0.106		0.0603	0.0327		0.0311	0.0404
0.199	0.146		0.0564	0.0502		0.0617	0.0688		0.0151	0.00885
0.107	0.0755		0.0403	0.053		0.0358	0.0283		0.0462	0.0829
0.0916	0.107		0.0429	0.0634		0.115	0.0457		0.0128	0.0394
0.345	0.314		0.107	0.0989		0.104	0.0575		0.0172	0.0312
0.129	0.0858		0.119	0.0905		0.0562	0.0314		0.0427	0.0188
0.489	0.338		0.097	0.0676		0.0977	0.0685		0.0169	0.0199
0.339	0.105		0.108	0.0947		0.096	0.114		0.0222	0.0179
0.289	0.26		0.17	0.132		0.0859	0.0882		0.0695	0.0704
0.175	0.194		0.109	0.0365		0.0881	0.0522		0.0434	0.0836

## Sheet: Fig.3e
Figure 3e
Acetylcholine (%)			Allotoin (%)			Imidazoleacetic acid (%)			ADP (%)
gA	P		gA	P		gA	P		gA	P
0.327	0.483		0.00505	0.0113		0.0113	0.0336		0.0259	0.00763
0.176	0.225		0.011	0.0276		0.0162	0.0409		0.0643	0.011
0.149	0.223		0.00984	0.0209		0.031	0.0673		0.0369	0.000167
0.204	0.257		0.0146	0.0265		0.0344	0.0601		0.022	0.0215
0.0332	0.159		0.000133	0.00329		0.000133	0.0108		0.00168	0.000105
0.14	0.21		0.0119	0.0208		0.0167	0.0675		0.0322	0.026
0.164	0.314		0.000155	0.0117		0.0146	0.056		0.0546	0.0112
0.0985	0.125		0.00733	0.00922		0.00873	0.0278		0.0781	0.0118
0.206	0.284		0.005	0.0106		0.0172	0.0236		0.0345	0.00448
0.133	0.184		0.002	0.0205		0.000138	0.0211		0.0872	0.0305
0.213	0.293		0.00719	0.014		0.0181	0.0141		0.0425	0.00348
0.285	0.313		0.0064	0.0102		0.00763	0.0325		0.0561	0.00625
0.1	0.214		0.00817	0.0172		0.00922	0.024		0.0324	0.00317

## Sheet: Fig.4e
Figure 4e
Allantoin (%)			Imidazoleacetic acid (%)			cis-Aconitic acid (%)			Deoxyribose 1-phosphate (%)
gV	P		gV	P		gV	P		gV	P
0.00381	0.0113		0.0136	0.0336		0.629	0.443		0.00357	0.0171
0.00503	0.0276		0.000162	0.0409		0.847	0.45		0.0024	0.0403
0.0127	0.0209		0.0349	0.0673		0.772	0.643		0.0153	0.0188
0.0252	0.0265		0.0389	0.0601		0.589	0.442		0.0211	0.0381
0.00012	0.00329		0.00012	0.0108		0.319	0.483		0.00219	0.0248
0.00854	0.0208		0.0223	0.0675		1.06	0.454		0.00763	0.0182
0.0103	0.0117		0.0507	0.056		0.76	0.516		0.00732	0.00927
0.00572	0.00922		0.0204	0.0278		1.15	0.696		0.0126	0.0112
0.00327	0.0106		0.0244	0.0236		1.36	0.99		0.00269	0.0153
0.00893	0.0205		0.000131	0.0211		1.69	1.3		0.00938	0.0105
0.00361	0.014		0.013	0.0141		1.2	0.408		0.00532	0.0306
0.0048	0.0102		0.0104	0.0325		1.54	0.601		0.00674	0.0343
0.00183	0.0172		9.65e-05	0.024		1.12	0.548		0.00107	0.0158

## Sheet: Fig.5a
Figure 5a
Ctrl_P	Patient_P
90417.1	187748
30518.3	212115
59024.6	53803.8
107065	163932
150859	426285
	74622.6
	123062

## Sheet: Fig. 5b
Figure 5b
Ctrl_P	Patient_gV
90417.1	549438
30518.3	124098
59024.6	128926
107065	1.27519e+06
150859	1.49048e+06
	507968
	1.18924e+06

## Sheet: Fig. 5c
Figure 5c
P (normalized)	gV
1	2.92646
1	4.15444
1	0.58505
1	2.39622
1	1.16084
1	2.1554
1	2.63541
1	0.646388
1	7.77872
1	3.49643
1	6.80716
1	9.66376
1	2.26375

## Sheet: Fig.5d
Figure 5d
	gA(umol/L)	gV(umol/L)
P9	34.7513	47.9524	uM
P10	60.3245	79.5468
P12	21.5766	37.9296
P11	23.3959	30.3833

## Sheet: Suppl. Fig.2
Suppl. Fig. 2
P(normalized)	gV
1	2.77258
1	5.84179
1	0.918343
1	0.488074
1	1.25551
1	1.85225
1	0.744388
1	1.23256
1	20.4901
1	16.5361
1	7.28749
1	9.18033
1	2.76963

## Sheet: Fig2. gA & gV TIC data
	1gA	2gA	3gA	4gA	5gA	6gA	7gA	8gA	9gA	10gA	11gA	12gA	13gA	1gV	2gV	3gV	4gV	5gV	6gV	7gV	8gV	9gV	10gV	11gV	12gV	13gV
Metabolite	A	A	A	A	A	A	A	A	A	A	A	A	A	V	V	V	V	V	V	V	V	V	V	V	V	V
1-Methyladenosine	0.00163	0.00226	0.00107	0.000524	0.000478	0.00208	0.00138	0.000581	0.000933	0.0016	0.00154	0.00118	0.00143	0.00133	0.00256	0.00148	0.00047	0.000858	0.00207	0.00064	0.00193	0.001	0.00153	0.000917	0.00134	0.00151
1-Methylhistidine	0.000479	0.00174	0.00186	0.00165	0.000834	0.000678	0.000413	0.00129	0.000635	0.000631	0.00083	0.00116	0.00109	0.000605	0.00041	0.0011	0.00151	0.00144	0.000294	0.00081	0.00118	0.000758	0.000652	0.000279	0.000788	0.000308
3-Hydroxybutyric acid	0.00379	0.00539	0.0151	0.00995	0.00161	0.00105	0.0229	0.00593	0.00638	0.00238	0.00207	0.000551	0.0184	0.00305	0.00478	0.0177	0.0108	0.00241	0.00117	0.0248	0.00548	0.0061	0.00261	0.00143	0.000548	0.0083
4-Hydroxyphenylpyruvic acid	0.00484	0.00428	0.00381	0.00257	0.00269	0.00543	0.000914	0.00363	0.0023	0.00233	0.00106	0.00368	0.00545	0.00451	0.00273	0.00452	0.00158	0.0022	0.00422	0.00348	0.00398	0.00462	0.00297	0.00202	0.00316	0.00399
5-Aminolevulinic acid	0.000292	0.00185	0.000502	0.000911	0.000801	0.00209	0.00114	0.000513	0.000417	0.000639	0.000353	0.00041	0.000565	0.00025	0.00256	0.000511	0.000778	0.000333	0.00247	0.000379	0.000385	0.00106	0.000331	0.0012	0.00107	0.00279
5-Methylthioadenosine	0.000229	0.00348	0.000504	0.000989	0.000175	0.00399	0.000617	0.00093	0.000414	0.000739	0.00043	0.000954	0.00052	0.000345	0.00171	0.000341	0.000319	0.000442	0.00292	0.000449	0.000418	0.00061	0.000629	0.000615	0.000745	0.000918
Acetylcholine	0.00327	0.00176	0.00149	0.00204	0.000332	0.0014	0.00164	0.000985	0.00206	0.00133	0.00213	0.00285	0.001	0.00171	0.0017	0.00198	0.00147	0.000736	0.00127	0.00375	0.00111	0.00286	0.0016	0.00231	0.00245	0.00309
Adenine	0.00348	0.00333	0.00242	0.00301	0.00305	0.00366	0.0025	0.00213	0.00324	0.00334	0.00261	0.00272	0.00362	0.00371	0.00321	0.00364	0.00268	0.00351	0.00316	0.00246	0.00282	0.0026	0.00404	0.00252	0.00234	0.00302
Adenosine	0.000223	0.00178	0.00027	0.000327	0.00114	0.00109	0.000459	0.000301	0.000513	0.000237	5.03e-05	0.00049	0.000232	0.000159	0.00078	0.000616	0.000241	0.00233	0.0014	0.000823	0.000421	0.00235	8.11e-05	0.000197	0.000186	0.00223
Adenosine monophosphate	0.000134	0.00186	0.000255	1.29e-05	1.33e-06	0.000945	0.000309	0.000426	0.000312	0.000872	0.000312	0.000584	0.000199	0.000184	0.00202	0.000447	2.01e-06	2.83e-05	0.00212	7.72e-05	0.00051	0.000308	0.000774	0.000696	0.000628	0.00323
ADP	0.000259	0.000643	0.000369	0.00022	1.68e-05	0.000322	0.000546	0.000781	0.000345	0.000872	0.000425	0.000561	0.000324	0.000243	0.00087	0.000285	0.000122	9e-05	0.000595	0.00033	0.000562	0.000212	0.000701	0.000576	0.000621	0.00119
Agmatine	1.75e-05	2.52e-05	3.62e-05	9.27e-05	1.33e-06	1.95e-05	4.31e-05	1.9e-06	2.61e-05	5.24e-05	2.84e-05	2.23e-05	3.19e-05	1.77e-05	6.37e-05	2.6e-05	1.31e-05	1.55e-05	1.29e-05	3.6e-05	4.04e-05	4.72e-05	3.68e-05	6.43e-05	2.91e-05	3.07e-05
Allantoin	5.05e-05	0.00011	9.84e-05	0.000146	1.33e-06	0.000119	1.55e-06	7.33e-05	5e-05	2e-05	7.19e-05	6.4e-05	8.17e-05	3.81e-05	5.03e-05	0.000127	0.000252	1.2e-06	8.54e-05	0.000103	5.72e-05	3.27e-05	8.93e-05	3.61e-05	4.8e-05	1.83e-05
Alpha-ketoisovaleric acid	0.00034	0.000366	0.000382	0.00056	0.000168	0.000328	0.000446	0.000541	0.000444	0.000453	0.000497	0.000521	0.000322	0.000437	0.000276	0.00025	0.00041	0.000203	0.00035	0.000443	0.000667	0.00046	0.000548	0.000422	0.000356	0.000211
Aminoadipic acid	8.61e-05	0.000128	7.28e-05	5.15e-05	0.000199	0.000128	6.42e-05	1.9e-06	0.000156	0.000212	0.00012	4.53e-05	6.95e-05	0.000324	0.000158	7.98e-05	6.03e-05	0.000111	0.00026	2.17e-06	1.65e-06	0.00018	0.000185	0.000123	0.000109	0.0066
Asymmetric dimethylarginine	0.000274	0.000137	0.000529	0.000198	0.000285	0.000166	0.000333	0.000306	0.000179	0.000644	0.000478	0.000247	0.000294	0.000179	0.000294	0.000239	0.000271	0.00039	0.000127	0.000565	0.000377	0.000171	0.000138	0.000274	0.000228	0.000223
Betaine	0.0331	0.0172	0.0369	0.048	0.0184	0.0258	0.0266	0.0321	0.0364	0.0398	0.0452	0.04	0.0462	0.0325	0.0258	0.041	0.041	0.0196	0.0248	0.0361	0.0369	0.0395	0.0412	0.0398	0.0398	0.0339
Betaine Aldehyde	5.81e-05	2.39e-05	2.6e-05	3.97e-05	2.76e-05	2.42e-05	3.23e-05	2.9e-05	2.31e-05	3.44e-05	2.45e-05	4.81e-05	6.95e-05	4.9e-05	1.62e-06	2.82e-05	3.75e-05	2.22e-05	2.24e-05	6.62e-05	2.91e-05	2.19e-05	1.71e-05	3.02e-05	7.63e-05	5.55e-05
Carnitine	0.0224	0.0117	0.0165	0.0209	0.0196	0.0143	0.0256	0.0177	0.0231	0.0119	0.0149	0.0253	0.0286	0.0212	0.0148	0.012	0.0202	0.0182	0.0131	0.0273	0.0156	0.0197	0.0111	0.0114	0.0259	0.0248
Choline	0.0143	0.0124	0.00895	0.0168	0.0128	0.018	0.00831	0.0128	0.0155	0.0122	0.00969	0.00794	0.0137	0.0172	0.0168	0.0111	0.0148	0.00529	0.0172	0.00892	0.0178	0.0168	0.0151	0.0129	0.011	0.017
cis-Aconitic acid	0.00579	0.00988	0.00686	0.007	0.0181	0.00864	0.00826	0.00976	0.0119	0.0168	0.00877	0.0111	0.0104	0.00629	0.00847	0.00772	0.00589	0.00319	0.0106	0.0076	0.0115	0.0136	0.0169	0.012	0.0154	0.0112
Citraconic acid	0.000474	0.000857	0.00056	0.000789	0.000725	0.000909	0.000851	0.00153	0.00146	0.00148	0.00187	0.00145	0.00146	0.000496	0.000538	0.000754	0.000752	0.000307	0.000637	0.000974	0.00157	0.0067	0.0015	0.00172	0.00186	0.000879
Citric acid	0.0892	0.0858	0.0927	0.0955	0.309	0.0812	0.0782	0.0935	0.088	0.0822	0.0733	0.0995	0.0885	0.0911	0.0659	0.11	0.103	0.297	0.0945	0.114	0.085	0.0375	0.0879	0.0626	0.0949	0.0437
Citrulline	0.00356	0.000856	0.00401	0.00309	0.00279	0.00113	0.00199	0.00334	0.00162	0.00317	0.00304	0.00208	0.00238	0.0032	0.00181	0.00504	0.00279	0.00405	0.000745	0.0029	0.00267	0.00139	0.00397	0.00127	0.00194	0.00167
Cobalamin	1.13e-06	6.84e-05	9.95e-06	3.37e-05	1.33e-06	2.72e-05	0.000246	1.9e-06	4.49e-05	6.5e-05	4.16e-05	3e-05	2.69e-05	3.42e-05	7.44e-05	1.52e-06	3.9e-05	1.2e-06	1.24e-06	0.000209	3.21e-05	0.000188	3.46e-05	5.28e-05	3.57e-05	1.2e-05
Creatine	0.00955	0.0552	0.0252	0.0294	0.0385	0.0711	0.0293	0.0129	0.0286	0.0209	0.0104	0.029	0.0176	0.0107	0.0742	0.0203	0.0264	0.0102	0.0844	0.024	0.0155	0.0327	0.0118	0.0401	0.0396	0.0658
Creatinine	0.0324	0.0323	0.028	0.0354	0.0216	0.048	0.0302	0.0348	0.0383	0.0339	0.04	0.035	0.0268	0.0296	0.0321	0.0304	0.0291	0.0247	0.0471	0.0291	0.0285	0.0334	0.035	0.0684	0.0373	0.0157
Cytidine	6.37e-05	0.000216	7.52e-05	0.000107	0.000572	0.000117	2.66e-05	3.88e-05	9.26e-05	4.16e-05	1.79e-05	7.33e-05	2.43e-05	5.27e-05	6.98e-05	0.000117	0.000134	0.000163	0.000246	5.18e-05	4.8e-05	9.54e-05	0.000165	0.000183	3.46e-05	9.32e-05
Cytidine monophosphate	1.33e-05	0.0016	1.48e-06	2.04e-06	0.000132	0.00236	8.76e-05	2.55e-05	0.000389	0.000535	7.62e-05	0.000321	2.03e-05	1.96e-05	0.00138	2.58e-05	2.01e-06	2.04e-05	0.003	2.72e-05	4.49e-05	0.000314	0.000665	0.000267	0.000247	0.00321
D-Glucose	0.000947	0.000811	0.00104	0.000603	0.000617	0.000358	0.00115	0.00104	0.000562	0.000977	0.00096	0.000859	0.000881	0.000667	0.00082	0.000862	0.000327	0.000688	0.000283	0.000457	0.000575	0.000314	0.000685	0.00114	0.000882	0.000522
D-Glucuronic acid	0.000728	0.000502	0.000644	0.000642	0.0123	0.000539	0.000596	0.000648	0.000556	0.000731	0.000457	0.000709	0.000548	0.000723	0.000624	0.000831	0.000551	0.016	0.000727	0.000725	0.000571	0.000228	0.000485	0.000482	0.000658	0.000371
D-Glutamic acid	0.000174	0.000837	0.000287	0.000543	3.37e-05	0.00102	0.000352	0.000491	0.000475	0.000492	0.000405	0.000445	0.000306	0.00022	0.00108	0.000407	0.000521	4.37e-05	0.00157	0.000419	0.000454	0.00033	0.000356	0.000574	0.000444	0.00175
D-Ribose 5-phosphate	1.13e-06	1.62e-06	9.57e-06	4.63e-05	1.33e-06	2.52e-05	1.55e-06	2.86e-05	1.16e-05	1.38e-06	1.5e-06	2.16e-05	1.42e-06	1.15e-05	2.55e-05	6.68e-06	3.48e-05	1.2e-06	3.83e-05	2.17e-06	1.65e-06	1.64e-06	2.31e-05	1.81e-06	1.31e-06	2.78e-05
Deoxyribose 1-phosphate	3.83e-05	9.47e-05	0.000114	0.000146	2.82e-05	9.09e-05	1.76e-05	7.6e-05	0.000119	1.27e-05	6.81e-05	9.62e-05	7.97e-05	3.57e-05	2.4e-05	0.000153	0.000211	2.19e-05	7.63e-05	7.32e-05	0.000126	2.69e-05	9.38e-05	5.32e-05	6.74e-05	1.07e-05
Dimethylglycine	0.00233	0.00277	0.00167	0.00216	0.00217	0.00288	0.00141	0.00203	0.00293	0.00206	0.00226	0.00131	0.00185	0.00304	0.00322	0.00183	0.00173	0.00116	0.00331	0.00142	0.0031	0.00292	0.000179	0.00289	0.00189	0.00313
DL-2-Aminooctanoic acid	6e-05	8.15e-05	4.61e-05	3.83e-05	2.94e-05	2.06e-05	0.000381	8.09e-05	1.43e-06	3.25e-05	0.000156	7.94e-05	8.92e-05	8.19e-05	7.29e-05	2.5e-05	7.37e-05	1.2e-06	1.64e-05	0.000146	5.12e-05	2.47e-05	2.03e-05	9.38e-05	4.62e-05	4.19e-05
Dodecanoylcarnitine	0.000203	0.0001	0.000268	9.36e-05	0.000105	0.000174	0.000646	0.000142	0.000177	0.000218	7.08e-05	0.000189	0.000163	0.000167	0.000249	0.000227	4.92e-05	0.00013	9.72e-05	0.00045	0.000172	0.000127	0.000253	0.000191	0.000187	0.000191
Galactose 1-phosphate	0.000108	0.000135	9.98e-05	0.000544	3.31e-05	0.00019	0.000186	0.000513	0.00021	0.00015	0.000195	0.000161	0.000284	0.000171	0.00022	0.00012	0.000707	3.98e-05	0.000136	0.000237	0.000269	9.08e-05	0.000166	0.000354	0.000171	0.000186
Gamma-Aminobutyric acid	0.00514	0.00542	0.00421	0.00589	0.00453	0.00634	0.00323	0.0039	0.00551	0.00443	0.00362	0.00379	0.00346	0.0061	0.00577	0.00419	0.00465	0.00213	0.00697	0.00335	0.00642	0.00687	0.00481	0.00658	0.00527	0.00614
Gluconic acid	0.00387	0.000217	0.00365	0.000374	1.33e-06	0.000336	0.000223	0.000202	0.00213	0.00394	0.000138	0.00376	0.000667	0.00357	0.000198	0.00315	0.000314	1.2e-06	0.000491	0.000358	0.000167	0.00153	0.0023	0.000355	0.00411	0.000452
Glucosamine	0.000293	0.000291	0.000273	0.000329	0.000332	0.000304	0.000288	0.000558	0.000308	0.000397	0.000444	0.000219	0.000409	0.000258	0.000438	0.000278	0.000237	0.000103	0.000329	0.000465	0.000276	0.000122	0.000279	0.000563	0.000403	0.000182
Glucosamine 6-phosphate	0.000405	0.00103	0.000877	0.000925	0.000224	0.0011	0.00123	0.00149	0.000842	0.00112	0.00121	0.000777	0.000986	0.000882	0.00162	0.000646	0.00152	0.000368	0.000775	0.000446	0.0011	0.00104	0.000803	0.00142	0.000595	0.000938
Glyceric acid	8.07e-05	0.000185	0.000103	0.00012	1.33e-06	0.00022	8.73e-05	0.000157	0.000173	3.69e-05	8.92e-05	0.000215	0.000106	5.58e-05	0.00014	0.000172	0.000156	1.2e-06	0.00047	0.000121	0.00017	0.000105	9.41e-05	0.000229	0.000368	0.000133
Glycerol 3-phosphate	1.13e-06	3.27e-05	2.08e-05	4.54e-05	1.33e-06	4.88e-05	1.55e-06	9.67e-06	1.16e-05	2.9e-05	2.04e-05	1.44e-05	3.48e-05	1.15e-05	1.54e-05	2.29e-05	5.89e-05	1.2e-06	3.91e-05	2.17e-06	2.45e-05	1.64e-06	2.7e-05	1.21e-05	3.9e-05	1.72e-05
Glycerophosphocholine	0.000718	0.00539	0.00116	0.00107	0.00204	0.00572	0.00121	0.00162	0.00152	0.00235	0.00124	0.00215	0.00081	0.00114	0.00326	0.00139	0.00065	0.0037	0.00976	0.001	0.001	0.00401	0.00364	0.00287	0.00164	0.00275
Glycine	4.89e-05	4.11e-05	3.79e-05	3.31e-05	1.15e-05	2.59e-05	7.88e-05	0.000104	3.7e-05	4.03e-05	9.22e-05	3.47e-05	4.31e-05	5.57e-05	6.43e-05	4.22e-05	3.13e-05	1.2e-06	1.24e-06	6.91e-05	5.01e-05	5.86e-05	3.7e-05	7.64e-05	5.05e-05	0.000157
Guanidoacetic acid	0.0485	0.034	0.048	0.0399	0.0305	0.0202	0.0349	0.0415	0.0433	0.0495	0.0458	0.0328	0.0361	0.0475	0.0342	0.0446	0.0458	0.0361	0.0324	0.0409	0.0529	0.0408	0.0418	0.0207	0.0324	0.0307
Guanosine	3.14e-05	0.000186	6.46e-05	3.55e-05	0.00129	0.000235	4.74e-05	2.11e-05	2.88e-05	1.38e-06	1.42e-05	1.35e-06	1.08e-05	2.87e-05	7.4e-05	0.00016	8.3e-05	0.000534	0.000494	2.46e-05	1.65e-06	5.67e-05	1.31e-06	4.78e-05	1.31e-06	0.000245
Homocysteine	4.87e-05	8.61e-05	0.000115	7.93e-05	6.41e-05	7.45e-05	0.000113	0.000116	4.3e-05	4.78e-05	7.25e-05	9.32e-05	3.03e-05	4.29e-05	4.82e-05	0.00015	5.82e-05	6.48e-05	3.38e-05	0.000188	9.36e-05	3.08e-05	0.000105	3.12e-05	0.000107	2.99e-05
Hypoxanthine	0.00227	0.01	0.00147	0.000687	0.0128	0.0173	0.0024	0.000918	0.00406	0.0032	0.0022	0.00449	0.00173	0.00506	0.0119	0.00258	0.00102	0.00542	0.0166	0.00225	0.00159	0.00742	0.00432	0.0114	0.00563	0.0342
Imidazoleacetic acid	0.000113	0.000162	0.00031	0.000344	1.33e-06	0.000167	0.000146	8.73e-05	0.000172	1.38e-06	0.000181	7.63e-05	9.22e-05	0.000136	1.62e-06	0.000349	0.000389	1.2e-06	0.000223	0.000507	0.000204	0.000244	1.31e-06	0.00013	0.000104	9.65e-07
Indole	0.0318	0.0209	0.0351	0.0273	0.0174	0.024	0.0231	0.0274	0.0258	0.0329	0.033	0.0237	0.031	0.0293	0.0238	0.032	0.0338	0.0224	0.0198	0.0244	0.031	0.0252	0.0284	0.0222	0.0281	0.0197
Inosine	0.000143	0.00126	0.000133	2.04e-06	0.0114	0.00322	0.000139	9.26e-05	0.000244	0.000196	9.77e-05	0.000744	8.58e-05	0.000156	0.00111	0.00126	0.000265	0.0115	0.0114	0.000124	9.94e-05	0.000632	0.000429	0.00119	0.00077	0.0229
Inosinic acid	0.00021	0.003	0.000452	3.75e-05	0.000124	0.00165	0.000531	0.000663	0.000399	0.00185	0.000684	0.00261	0.000303	0.00029	0.00386	0.000549	2.01e-06	0.000754	0.00335	0.000132	0.000788	0.000653	0.00125	0.00133	0.00306	0.00386
L-3-Phenyllactic acid	0.00127	0.000977	0.00119	0.00205	0.000765	0.00166	0.00155	0.00137	0.00135	0.00164	0.00164	0.00146	0.00186	0.00152	0.00179	0.00124	0.00128	0.000923	0.00204	0.00175	0.00174	0.000704	0.00127	0.00246	0.00158	0.00145
L-Acetylcarnitine	0.0828	0.0729	0.0965	0.058	0.0487	0.0725	0.113	0.0768	0.0864	0.046	0.0771	0.0901	0.12	0.0943	0.0979	0.0309	0.0684	0.0494	0.07	0.0526	0.0842	0.0828	0.0693	0.0785	0.0653	0.0617
L-Alanine	0.00161	0.000839	0.0015	0.000858	0.00199	0.00107	0.000916	0.00345	0.00129	0.00489	0.00339	0.00289	0.00175	0.00163	0.000426	0.00113	0.000442	0.00146	0.000755	0.00107	0.00314	0.000858	0.00338	0.00105	0.0026	0.00194
L-Arginine	0.00145	0.000755	0.00168	0.00126	0.00168	0.000843	0.00198	0.00234	0.00174	0.0022	0.00306	0.00158	0.00238	0.00182	0.00123	0.00165	0.00113	0.00174	0.000681	0.00253	0.00199	0.00145	0.00173	0.00155	0.00157	0.00241
L-Asparagine	0.0354	0.0223	0.0324	0.0273	0.0167	0.0232	0.0266	0.0293	0.0309	0.0357	0.0285	0.0297	0.0385	0.0329	0.0216	0.0364	0.028	0.0216	0.0176	0.0232	0.0273	0.0374	0.0372	0.0284	0.0248	0.0244
L-Cystine	0.000169	0.000109	0.000227	0.000221	4.16e-05	3.35e-05	0.000105	0.000118	0.000184	0.000123	0.000111	8.11e-05	8.64e-05	0.000133	0.000109	0.00025	0.000143	7.67e-05	3.63e-05	0.000162	0.000121	0.00016	0.000175	9.11e-05	9.74e-05	2.58e-05
L-Dihydroorotic acid	2.83e-05	1.62e-06	1.71e-05	2.27e-05	1.33e-06	1.43e-06	1.79e-05	2.64e-05	3.17e-05	4e-05	1.94e-05	4e-05	1.42e-06	1.65e-05	1.62e-06	3.42e-05	2.04e-05	1.2e-06	1.54e-05	2.17e-06	3.21e-05	1.64e-06	3.4e-05	1.68e-05	3.74e-05	9.65e-07
L-Glutamine	0.00937	0.0107	0.00804	0.0127	0.013	0.0207	0.0068	0.0119	0.0109	0.0123	0.0116	0.0102	0.00896	0.00872	0.0179	0.00805	0.00905	0.0122	0.0195	0.0125	0.0096	0.00855	0.011	0.0162	0.0145	0.0129
L-Hexanoylcarnitine	0.00548	0.0027	0.00178	0.0017	0.00144	0.00308	0.00512	0.00296	0.00128	0.00294	0.00522	0.00286	0.00367	0.00466	0.00332	0.0011	0.0013	0.00131	0.00244	0.00624	0.00198	0.00131	0.00222	0.00318	0.0047	0.012
L-Histidine	0.000701	0.000308	0.000398	0.000527	0.00152	0.000313	0.000412	0.000702	0.000375	0.000842	0.00103	0.000436	0.000834	0.000603	0.000365	0.000434	0.000432	0.00127	0.000435	0.00042	0.000662	0.000661	0.000886	0.000348	0.000398	0.00031
L-Homocysteic acid	0.000215	0.000214	0.000107	0.000188	0.000196	0.000192	0.000124	0.000207	0.000288	0.000242	9.55e-05	0.000135	0.000351	0.00032	0.000258	0.000158	0.000143	0.000138	0.000297	0.000184	0.000286	0.000273	0.000112	0.000225	0.000108	0.000257
L-Homoserine	0.00124	0.000664	0.00075	0.00063	0.000939	0.000552	0.00155	0.00102	0.000972	0.00106	0.0016	0.000755	0.00122	0.000895	0.000948	0.00091	0.000891	0.00151	0.000655	0.00184	0.000713	0.000938	0.00104	0.000998	0.00109	0.00149
L-Isoleucine	0.167	0.178	0.189	0.185	0.135	0.159	0.174	0.197	0.181	0.188	0.188	0.177	0.0833	0.16	0.165	0.193	0.217	0.153	0.134	0.196	0.181	0.198	0.166	0.191	0.17	0.13
L-Kynurenine	0.00124	0.000884	0.00065	0.00113	0.000518	0.000684	0.00133	0.000607	0.00176	0.00275	0.000618	0.00101	0.00137	0.00245	0.000301	0.000761	0.000674	0.000458	0.000979	0.00056	0.0011	0.00214	0.000899	0.000201	0.00179	0.000566
L-Lactic acid	0.00408	0.00564	0.00378	0.00954	0.00146	0.0128	0.00333	0.0103	0.0106	0.00445	0.00367	0.00473	0.00405	0.00756	0.00598	0.00846	0.00487	0.00169	0.0161	0.00711	0.00752	0.00857	0.0174	0.00375	0.00591	0.00422
L-Malic acid	0.00079	0.00281	0.000895	0.000653	1.33e-06	0.00307	0.000887	0.000779	0.0012	0.00143	0.000769	0.00143	0.000696	0.00075	0.00233	0.00138	0.000528	1.2e-06	0.00353	0.000597	0.000743	0.00112	0.00147	0.00129	0.00175	0.00515
L-Methionine	0.0129	0.00937	0.00952	0.0133	0.012	0.0108	0.0185	0.0129	0.0138	0.0107	0.0122	0.00899	0.0163	0.0138	0.00952	0.0108	0.00961	0.0155	0.008	0.0148	0.0139	0.0141	0.0116	0.0118	0.00985	0.0103
L-Octanoylcarnitine	0.0159	0.00657	0.00267	0.00338	0.00165	0.00363	0.0175	0.00396	0.0036	0.0029	0.0145	0.00408	0.00501	0.0128	0.00657	0.00344	0.00152	0.00223	0.00165	0.0223	0.00399	0.00394	0.00307	0.0145	0.00441	0.00516
L-Palmitoylcarnitine	0.000394	0.000563	0.000514	0.000802	0.000435	0.000619	0.0256	0.000745	0.000494	0.000451	0.000595	0.000532	0.000538	0.000355	0.000751	0.000556	0.000823	0.000517	0.000343	0.0189	0.000411	0.000861	0.000513	0.000764	0.000551	0.000363
L-Phenylalanine	0.0645	0.0623	0.049	0.0762	0.032	0.0596	0.0533	0.053	0.0598	0.0743	0.0632	0.0551	0.0651	0.0635	0.0488	0.0622	0.0537	0.0473	0.0515	0.0306	0.053	0.0606	0.078	0.0477	0.0608	0.0504
L-Proline	0.0631	0.0457	0.0742	0.0487	0.0688	0.0335	0.0785	0.0702	0.0494	0.0651	0.0782	0.0992	0.0603	0.0653	0.0461	0.0766	0.0513	0.0785	0.0267	0.0706	0.0829	0.0489	0.0555	0.0554	0.102	0.0513
L-Serine	0.00768	0.00873	0.00612	0.0105	0.00283	0.00838	0.00709	0.0129	0.00735	0.00879	0.00855	0.00754	0.00904	0.00864	0.012	0.00667	0.0113	0.00331	0.00862	0.00713	0.011	0.00681	0.00588	0.0129	0.00771	0.00815
L-Tyrosine	0.0378	0.0341	0.0276	0.028	0.0285	0.0357	0.0273	0.0337	0.0321	0.0275	0.0293	0.0252	0.0387	0.035	0.0284	0.0353	0.0267	0.0293	0.0357	0.0209	0.034	0.0286	0.0354	0.0255	0.0196	0.0305
L-Valine	0.0411	0.0307	0.0428	0.0402	0.0207	0.0281	0.0305	0.0465	0.038	0.0481	0.0438	0.036	0.0452	0.0393	0.0272	0.0408	0.0419	0.0313	0.0267	0.0345	0.043	0.0404	0.0453	0.0317	0.0338	0.0274
Methionine sulfoxide	0.000125	3.34e-05	8.34e-05	5.36e-05	0.000102	0.000108	0.000111	0.000113	9.07e-05	4.96e-05	4.34e-05	0.000188	5.86e-05	6.73e-05	7.09e-05	0.000195	0.000128	0.000106	0.000161	6.77e-05	0.0001	0.000114	0.000106	9.08e-05	5.62e-05	0.000112
Myoinositol	1.13e-06	7.21e-05	1.48e-06	2.04e-06	1.33e-06	9.26e-05	1.55e-06	1.9e-06	1.45e-05	1.38e-06	1.5e-06	1.35e-06	1.42e-06	1.13e-06	2.76e-05	1.52e-06	2.01e-06	1.2e-06	0.000109	2.17e-06	1.65e-06	1.94e-05	1.31e-06	6.28e-05	1.31e-06	2.72e-05
N-Acetyl-L-alanine	0.000198	0.000839	0.000255	0.000543	0.000101	0.00179	0.000169	0.000214	0.000619	0.000198	0.000504	0.000566	0.000305	0.000229	0.000286	0.000544	0.000496	0.000102	0.00269	0.000377	0.000565	0.000473	0.000448	0.00137	0.000257	0.000133
N-Acetylornithine	0.00596	0.00857	0.00574	0.00657	0.0126	0.00876	0.00423	0.00476	0.00558	0.00737	0.00574	0.00407	0.00699	0.00448	0.0054	0.00381	0.00573	0.00305	0.00699	0.00732	0.00513	0.00486	0.00751	0.00861	0.00671	0.00579
N-Alpha-acetyllysine	0.00125	0.00123	0.00109	0.00125	0.000564	0.000403	0.000429	0.00107	0.00119	0.00097	0.00108	0.0017	0.00109	0.000833	0.000908	0.000718	0.00106	0.000502	0.00053	0.000634	0.000989	0.000905	0.000676	0.000947	0.00132	0.000365
N6N6N6-Trimethyl-L-lysine	0.000969	0.000757	0.000766	0.000727	0.00107	0.000729	0.000747	0.000803	0.00086	0.00151	0.000625	0.00117	0.000801	0.00077	0.00079	0.000797	0.00171	0.000985	0.00115	0.000894	0.000702	0.000906	0.00111	0.00105	0.00103	0.000482
Niacinamide	0.000966	0.00261	0.00018	0.000192	0.000736	0.00277	0.00101	0.000324	0.000727	0.00126	0.000388	0.000951	0.000322	0.000814	0.00244	0.000275	8.75e-05	0.000231	0.00423	0.000621	0.000313	0.00188	0.00104	0.00153	0.00088	0.0098
Nicotinic acid	0.000648	0.000417	0.000361	0.000294	0.000401	0.000367	0.000478	0.000486	0.000453	0.000412	0.00035	0.000253	0.000574	0.000584	0.00042	0.000553	0.000345	0.000391	0.000402	0.000378	0.000324	0.00234	0.000449	0.000208	0.000281	0.000284
Ornithine	0.00105	0.00031	0.000698	0.000511	0.000371	0.000213	0.00119	0.000536	0.000728	0.00109	0.000375	0.000458	0.000931	0.000761	0.000527	0.000655	0.000537	0.000408	0.000179	0.000818	0.000584	0.000504	0.000719	0.000692	0.000686	0.000677
Oxoglutaric acid	8.35e-05	9.2e-05	5.85e-05	7.65e-05	1.33e-06	9.59e-05	9.57e-05	8.9e-05	6.06e-05	0.000129	9.18e-05	7.71e-05	0.000105	5.24e-05	0.000107	7.33e-05	9.82e-05	1.2e-06	0.000102	6.93e-05	8.83e-05	5.01e-05	0.000142	0.00013	7.58e-05	0.000152
Pipecolic acid	0.0157	0.0207	0.0161	0.0175	0.00322	0.0164	0.0154	0.0175	0.00345	0.0186	0.0167	0.0119	0.0174	0.0141	0.0208	0.0173	0.0192	0.00486	0.012	0.014	0.0167	0.00573	0.0224	0.0147	0.0113	0.0123
Propionylcarnitine	0.00693	0.00781	0.00379	0.000744	0.00107	0.00623	0.00152	0.00189	0.0047	0.00612	0.0021	0.00583	0.0146	0.00836	0.00547	0.00239	0.000782	0.00075	0.00959	0.00161	0.00329	0.00472	0.00123	0.00151	0.00397	0.0228
Propionylcholine	0.000775	0.00178	0.00108	0.00172	0.00118	0.00116	0.00129	0.00124	0.00262	0.000811	0.000621	0.000442	0.00217	0.00059	0.00171	0.00101	0.00214	0.00139	0.000968	0.0011	0.00119	0.00265	0.000606	0.000763	0.000458	0.00155
Putrescine	0.00387	0.00714	0.00363	0.00833	0.00289	0.00667	0.00722	0.0111	0.00676	0.00608	0.00646	0.00466	0.00563	0.00418	0.00718	0.00336	0.00791	0.00195	0.00489	0.00584	0.00534	0.00309	0.00449	0.0099	0.005	0.00486
Pyridoxamine	0.000563	0.00135	0.00056	0.000982	0.000462	0.00212	0.000883	0.000788	0.00115	0.000798	0.0011	0.00084	0.00082	0.000701	0.00105	0.000946	0.000898	0.000666	0.00257	0.000766	0.00105	0.000758	0.00076	0.0012	0.00111	0.000749
Pyruvaldehyde	8.12e-05	6.09e-05	1.4e-05	6.58e-05	2.32e-05	6.91e-05	3.04e-05	3.11e-05	4.99e-05	2.48e-05	3.29e-05	7.22e-05	4.32e-05	6.7e-05	5.26e-05	3.64e-05	2.01e-06	1.2e-06	5.94e-05	3.11e-05	8.26e-05	4.57e-05	7.4e-05	2.17e-05	3.35e-05	3.25e-05
Riboflavin	3.3e-05	5.86e-05	1.48e-06	2.04e-06	3.33e-05	7.09e-05	6.39e-05	6.5e-05	3.24e-05	0.000164	4.5e-05	0.000105	4.27e-05	3.7e-05	0.000113	1.62e-05	2.01e-06	8.91e-06	4.66e-05	3.51e-05	6.12e-05	3.25e-05	0.000179	2.85e-05	0.000135	2.71e-05
S-Adenosylmethionine	1.13e-06	0.000124	1.48e-06	2.04e-06	5.33e-05	0.000108	4.95e-05	2.2e-05	3.84e-05	9.13e-05	1.5e-06	2.87e-05	1.42e-05	1.36e-05	9.01e-05	1.52e-06	1.11e-05	1.25e-05	0.000106	2.17e-06	1.38e-05	2.2e-05	4.43e-05	8.55e-05	3.14e-05	0.000147
Spermidine	2.57e-05	0.000808	1.64e-05	2.46e-05	6.47e-05	0.000831	0.000171	4.04e-05	0.00017	0.000988	0.000111	8.69e-05	4.79e-05	7.35e-05	0.000475	2.57e-05	9.74e-06	1.2e-06	0.00192	7.57e-05	2.33e-05	0.000141	0.000221	0.000848	0.000232	0.000978
Stearoylcarnitine	0.00116	0.000736	0.0016	0.000276	0.000668	0.000262	0.00187	0.000691	0.000776	0.00215	0.00104	0.00106	0.00137	0.00114	0.00144	0.00136	0.000361	0.000765	0.000101	0.00082	0.000853	0.00235	0.00121	0.00105	0.00123	0.00351
Succinic acid	0.000189	0.000458	0.000313	0.00097	0.000172	0.000819	0.000155	9.95e-05	0.000388	0.000451	0.00151	0.000438	0.00171	0.000313	0.000673	0.000533	0.00082	0.000251	0.00146	0.00047	0.000178	0.00342	0.000282	0.00054	0.00017	0.0022
Taurine	0.000175	0.000391	0.000168	0.000307	0.000149	0.000447	0.000126	0.00017	0.000419	0.000166	0.000219	0.000686	0.000429	0.00027	0.000576	0.000375	0.000401	8.73e-05	0.000799	0.000389	0.000309	0.000182	0.000195	0.000175	0.000693	0.000779
Tetradecanoylcarnitine	4.79e-05	0.000132	0.000152	3.68e-05	3.94e-05	4.24e-05	0.000148	4.08e-05	5.43e-05	0.000178	0.000113	3.49e-05	7.61e-05	5.94e-05	0.000265	0.000178	2.25e-05	3.92e-05	3.68e-05	5.85e-05	8.52e-05	0.00013	9.54e-05	5.99e-05	8.07e-05	0.000211
Uracil	0.000165	0.000161	9.68e-05	9.03e-05	0.000131	0.000193	5.85e-05	9.33e-05	0.000142	8.54e-05	5.92e-05	0.000103	0.000124	0.000187	0.000194	8.04e-05	0.000112	6.65e-05	0.000211	6.24e-05	0.000104	0.000158	7.8e-05	5.76e-05	8.2e-05	0.000203
Urea	0.0608	0.0706	0.0538	0.0589	0.0148	0.0501	0.0338	0.0505	0.0591	0.0431	0.0556	0.04	0.0709	0.0615	0.0581	0.0628	0.0571	0.0148	0.0481	0.0537	0.0494	0.0633	0.0504	0.0611	0.0408	0.0324
Uridine	0.000191	0.000319	0.000121	0.000149	0.000433	0.000454	6.93e-05	0.000139	0.000226	0.000123	0.000108	0.000158	0.000158	0.000198	0.000415	0.000109	0.000101	0.000217	0.000473	0.00015	9.44e-05	0.000218	0.000169	0.00028	0.000178	0.000443
Uridine 5-diphosphate	0.00115	0.00191	0.00112	0.00273	0.000553	0.00199	0.000986	0.003	0.00146	0.00127	0.00136	0.00168	0.00187	0.00134	0.0017	0.00126	0.00298	0.000531	0.00219	0.00179	0.00207	0.000933	0.00179	0.00196	0.00179	0.000925
Uridine 5-monophosphate	2.62e-05	0.000375	1.48e-06	2.04e-06	1.33e-06	0.000317	2.48e-05	3.52e-05	3.9e-05	5.13e-05	1.5e-06	3.22e-05	1.42e-06	6e-06	0.000224	2.85e-05	2.01e-06	1.2e-06	0.00088	2.11e-05	1.65e-06	3.15e-05	0.000102	6.24e-05	8.46e-05	0.000839
Xanthine	0.000356	0.00151	0.000247	0.000422	0.00119	0.00289	0.000394	0.000338	0.000995	0.000582	0.000475	0.000477	0.000568	0.000738	0.00153	0.00053	0.000157	0.000497	0.00408	0.000395	0.00045	0.000673	0.001	0.00214	0.00101	0.00287

## Sheet: Fig.3 gA &P TIC
	1P	2P	3P	4P	5P	6P	7P	8P	9P	10P	11P	12P	13P	1gA	2gA	3gA	4gA	5gA	6gA	7gA	8gA	9gA	10gA	11gA	12gA	13gA
Metabolite	P	P	P	P	P	P	P	P	P	P	P	P	P	gA	gA	gA	gA	gA	gA	gA	gA	gA	gA	gA	gA	gA
1-Methyladenosine	0.00145	0.00226	0.000458	0.000927	0.00103	0.00121	0.00102	0.00165	0.00118	0.00144	0.00123	0.00097	0.00175	0.00163	0.00226	0.00107	0.000524	0.000478	0.00208	0.00138	0.000581	0.000933	0.0016	0.00154	0.00118	0.00143
1-Methylhistidine	0.00169	0.000575	0.00133	0.000903	0.000384	0.000769	0.000666	0.000959	0.000654	0.000834	0.00108	0.00112	0.00104	0.000479	0.00174	0.00186	0.00165	0.000834	0.000678	0.000413	0.00129	0.000635	0.000631	0.00083	0.00116	0.00109
3-Hydroxybutyric acid	0.00508	0.0108	0.0179	0.00958	0.00614	0.00259	0.0232	0.00496	0.00748	0.00226	0.00277	0.00282	0.0185	0.00379	0.00539	0.0151	0.00995	0.00161	0.00105	0.0229	0.00593	0.00638	0.00238	0.00207	0.000551	0.0184
4-Hydroxyphenylpyruvic acid	0.00564	0.00596	0.00457	0.00219	0.00513	0.00412	0.00138	0.00247	0.0044	0.00428	0.00392	0.00393	0.002	0.00484	0.00428	0.00381	0.00257	0.00269	0.00543	0.000914	0.00363	0.0023	0.00233	0.00106	0.00368	0.00545
5-Aminolevulinic acid	1.28e-06	0.000458	0.000489	0.000554	0.000205	0.000256	0.000484	0.000469	0.000612	0.000337	0.000252	0.000431	0.000405	0.000292	0.00185	0.000502	0.000911	0.000801	0.00209	0.00114	0.000513	0.000417	0.000639	0.000353	0.00041	0.000565
5-Methylthioadenosine	0.000352	0.000695	0.00069	0.000402	0.000324	0.000729	0.000525	0.000352	0.000345	0.000392	0.000508	0.000497	0.000431	0.000229	0.00348	0.000504	0.000989	0.000175	0.00399	0.000617	0.00093	0.000414	0.000739	0.00043	0.000954	0.00052
Acetylcholine	0.00483	0.00225	0.00223	0.00257	0.00159	0.0021	0.00314	0.00125	0.00284	0.00184	0.00293	0.00313	0.00214	0.00327	0.00176	0.00149	0.00204	0.000332	0.0014	0.00164	0.000985	0.00206	0.00133	0.00213	0.00285	0.001
Adenine	0.00599	0.00483	0.00391	0.00322	0.00373	0.00511	0.002	0.00313	0.00289	0.00441	0.00317	0.00328	0.00326	0.00348	0.00333	0.00242	0.00301	0.00305	0.00366	0.0025	0.00213	0.00324	0.00334	0.00261	0.00272	0.00362
Adenosine	0.000757	0.000992	0.000228	0.000851	0.000466	0.000591	0.000192	0.000169	1.55e-06	0.000253	0.000168	5.29e-05	0.000202	0.000223	0.00178	0.00027	0.000327	0.00114	0.00109	0.000459	0.000301	0.000513	0.000237	5.03e-05	0.00049	0.000232
Adenosine monophosphate	3.62e-05	0.000103	1.54e-05	5.15e-05	1.05e-06	7.75e-05	2.05e-05	2.16e-05	1.55e-06	0.000207	1.15e-05	2.36e-05	1.32e-06	0.000134	0.00186	0.000255	1.29e-05	1.33e-06	0.000945	0.000309	0.000426	0.000312	0.000872	0.000312	0.000584	0.000199
ADP	7.63e-05	0.00011	1.67e-06	0.000215	1.05e-06	0.00026	0.000112	0.000118	4.48e-05	0.000305	3.48e-05	6.25e-05	3.17e-05	0.000259	0.000643	0.000369	0.00022	1.68e-05	0.000322	0.000546	0.000781	0.000345	0.000872	0.000425	0.000561	0.000324
Agmatine	1.28e-06	1.89e-05	2.82e-05	2.08e-05	1.05e-06	1.95e-06	1.78e-06	1.75e-05	1.08e-05	2.65e-05	1.55e-06	1.5e-06	1.32e-06	1.75e-05	2.52e-05	3.62e-05	9.27e-05	1.33e-06	1.95e-05	4.31e-05	1.9e-06	2.61e-05	5.24e-05	2.84e-05	2.23e-05	3.19e-05
Allantoin	0.000113	0.000276	0.000209	0.000265	3.29e-05	0.000208	0.000117	9.22e-05	0.000106	0.000205	0.00014	0.000102	0.000172	5.05e-05	0.00011	9.84e-05	0.000146	1.33e-06	0.000119	1.55e-06	7.33e-05	5e-05	2e-05	7.19e-05	6.4e-05	8.17e-05
Alpha-ketoisovaleric acid	0.000477	0.000251	0.000348	0.000247	0.00017	0.000508	0.000271	0.000528	0.00039	0.000529	0.000497	0.000376	0.000446	0.00034	0.000366	0.000382	0.00056	0.000168	0.000328	0.000446	0.000541	0.000444	0.000453	0.000497	0.000521	0.000322
Aminoadipic acid	6.11e-05	7.3e-05	1.67e-06	2.07e-06	5.31e-05	0.000123	2.97e-05	2.64e-05	4.38e-05	5.71e-05	5.61e-05	5.15e-05	5.35e-05	8.61e-05	0.000128	7.28e-05	5.15e-05	0.000199	0.000128	6.42e-05	1.9e-06	0.000156	0.000212	0.00012	4.53e-05	6.95e-05
Asymmetric dimethylarginine	0.000164	0.000225	0.000201	0.000431	0.000284	0.000372	0.000436	0.000465	0.000353	0.000292	0.000286	0.000261	0.000232	0.000274	0.000137	0.000529	0.000198	0.000285	0.000166	0.000333	0.000306	0.000179	0.000644	0.000478	0.000247	0.000294
Betaine	0.0391	0.0385	0.0361	0.041	0.0272	0.0335	0.0312	0.0277	0.0357	0.0472	0.0433	0.0395	0.0351	0.0331	0.0172	0.0369	0.048	0.0184	0.0258	0.0266	0.0321	0.0364	0.0398	0.0452	0.04	0.0462
Betaine Aldehyde	6.27e-05	2.99e-05	2.62e-05	3.92e-05	3.76e-05	9.66e-05	3.55e-05	3.36e-05	4.88e-05	1.15e-05	4.8e-05	3.76e-05	4.02e-05	5.81e-05	2.39e-05	2.6e-05	3.97e-05	2.76e-05	2.42e-05	3.23e-05	2.9e-05	2.31e-05	3.44e-05	2.45e-05	4.81e-05	6.95e-05
Carnitine	0.0227	0.0189	0.0183	0.0233	0.0189	0.0275	0.0294	0.0164	0.0234	0.0132	0.0159	0.0141	0.0286	0.0224	0.0117	0.0165	0.0209	0.0196	0.0143	0.0256	0.0177	0.0231	0.0119	0.0149	0.0253	0.0286
Choline	0.0166	0.0138	0.0151	0.0188	0.00828	0.0105	0.00982	0.0116	0.0158	0.00101	0.0123	0.0113	0.0116	0.0143	0.0124	0.00895	0.0168	0.0128	0.018	0.00831	0.0128	0.0155	0.0122	0.00969	0.00794	0.0137
cis-Aconitic acid	0.00443	0.0045	0.00643	0.00442	0.00483	0.00454	0.00516	0.00696	0.0099	0.013	0.00408	0.00601	0.00548	0.00579	0.00988	0.00686	0.007	0.0181	0.00864	0.00826	0.00976	0.0119	0.0168	0.00877	0.0111	0.0104
Citraconic acid	0.000337	0.000647	0.000896	0.000369	0.000212	0.000791	0.000735	0.0017	0.00122	0.00156	0.00117	0.001	0.00115	0.000474	0.000857	0.00056	0.000789	0.000725	0.000909	0.000851	0.00153	0.00146	0.00148	0.00187	0.00145	0.00146
Citric acid	0.122	0.0768	0.116	0.127	0.237	0.0864	0.0969	0.105	0.114	0.142	0.0894	0.119	0.103	0.0892	0.0858	0.0927	0.0955	0.309	0.0812	0.0782	0.0935	0.088	0.0822	0.0733	0.0995	0.0885
Citrulline	0.0026	0.00207	0.00244	0.00275	0.00275	0.00169	0.00225	0.00254	0.00195	0.00255	0.00259	0.00207	0.0015	0.00356	0.000856	0.00401	0.00309	0.00279	0.00113	0.00199	0.00334	0.00162	0.00317	0.00304	0.00208	0.00238
Cobalamin	3.5e-05	4.36e-05	1.88e-05	2.07e-06	2.04e-05	3.52e-05	5.6e-05	4.82e-05	3.59e-05	2.48e-05	2.29e-05	2.27e-05	2.45e-05	1.13e-06	6.84e-05	9.95e-06	3.37e-05	1.33e-06	2.72e-05	0.000246	1.9e-06	4.49e-05	6.5e-05	4.16e-05	3e-05	2.69e-05
Creatine	0.00581	0.0153	0.0157	0.0252	0.00606	0.00686	0.0205	0.0131	0.0221	0.00918	0.00664	0.00666	0.0127	0.00955	0.0552	0.0252	0.0294	0.0385	0.0711	0.0293	0.0129	0.0286	0.0209	0.0104	0.029	0.0176
Creatinine	0.0328	0.0338	0.0309	0.031	0.0323	0.0411	0.0306	0.0262	0.0278	0.0359	0.0295	0.041	0.02	0.0324	0.0323	0.028	0.0354	0.0216	0.048	0.0302	0.0348	0.0383	0.0339	0.04	0.035	0.0268
Cytidine	0.000165	0.000275	0.000156	6.63e-05	0.000169	0.000169	9.85e-05	2.24e-05	8.4e-05	0.000111	8.56e-05	0.000155	4.78e-05	6.37e-05	0.000216	7.52e-05	0.000107	0.000572	0.000117	2.66e-05	3.88e-05	9.26e-05	4.16e-05	1.79e-05	7.33e-05	2.43e-05
Cytidine monophosphate	1.28e-06	2.95e-05	1.67e-06	2.07e-06	1.05e-06	1.95e-06	1.78e-06	1.09e-05	1.55e-06	3.6e-05	1.55e-06	1.5e-06	1.32e-06	1.33e-05	0.0016	1.48e-06	2.04e-06	0.000132	0.00236	8.76e-05	2.55e-05	0.000389	0.000535	7.62e-05	0.000321	2.03e-05
D-Glucose	0.000765	0.000415	0.000533	0.000439	0.000721	0.000724	0.000469	0.000482	0.000587	0.000931	0.000463	0.000398	0.000401	0.000947	0.000811	0.00104	0.000603	0.000617	0.000358	0.00115	0.00104	0.000562	0.000977	0.00096	0.000859	0.000881
D-Glucuronic acid	0.000799	0.00076	0.00089	0.000827	0.00794	0.000977	0.000651	0.000593	0.000604	0.00111	0.000437	0.000886	0.000669	0.000728	0.000502	0.000644	0.000642	0.0123	0.000539	0.000596	0.000648	0.000556	0.000731	0.000457	0.000709	0.000548
D-Glutamic acid	0.00028	0.000296	0.000233	0.000473	0.00028	0.000673	0.000403	0.000415	0.000605	0.000229	0.000631	0.000492	0.000383	0.000174	0.000837	0.000287	0.000543	3.37e-05	0.00102	0.000352	0.000491	0.000475	0.000492	0.000405	0.000445	0.000306
D-Ribose 5-phosphate	1.34e-05	1.9e-06	1.96e-05	3.44e-05	1.05e-06	5.78e-05	1.78e-06	2.08e-05	2.65e-05	3.12e-05	1.65e-05	2.61e-05	7.95e-06	1.13e-06	1.62e-06	9.57e-06	4.63e-05	1.33e-06	2.52e-05	1.55e-06	2.86e-05	1.16e-05	1.38e-06	1.5e-06	2.16e-05	1.42e-06
Deoxyribose 1-phosphate	0.000171	0.000403	0.000188	0.000381	0.000248	0.000182	9.27e-05	0.000112	0.000153	0.000105	0.000306	0.000343	0.000158	3.83e-05	9.47e-05	0.000114	0.000146	2.82e-05	9.09e-05	1.76e-05	7.6e-05	0.000119	1.27e-05	6.81e-05	9.62e-05	7.97e-05
Dimethylglycine	0.00025	0.00236	0.00246	0.00302	0.00142	0.00256	0.00154	0.00203	0.00262	0.00167	0.002	0.0022	0.00186	0.00233	0.00277	0.00167	0.00216	0.00217	0.00288	0.00141	0.00203	0.00293	0.00206	0.00226	0.00131	0.00185
DL-2-Aminooctanoic acid	3e-05	0.000103	5.66e-05	4.4e-05	8.35e-05	3.61e-05	0.00033	5.03e-05	2.4e-05	3.77e-05	0.000115	0.000131	7.77e-05	6e-05	8.15e-05	4.61e-05	3.83e-05	2.94e-05	2.06e-05	0.000381	8.09e-05	1.43e-06	3.25e-05	0.000156	7.94e-05	8.92e-05
Dodecanoylcarnitine	0.000136	0.000285	0.000298	4.37e-05	0.000117	0.000219	0.000408	0.000169	7.97e-05	0.000322	0.000156	0.000166	6.06e-05	0.000203	0.0001	0.000268	9.36e-05	0.000105	0.000174	0.000646	0.000142	0.000177	0.000218	7.08e-05	0.000189	0.000163
Galactose 1-phosphate	6.94e-05	0.000134	9.47e-05	0.000198	8.2e-05	0.00017	0.000161	0.000803	0.000177	9.65e-05	0.000165	0.000158	0.000148	0.000108	0.000135	9.98e-05	0.000544	3.31e-05	0.00019	0.000186	0.000513	0.00021	0.00015	0.000195	0.000161	0.000284
Gamma-Aminobutyric acid	0.00557	0.00428	0.00384	0.00914	0.00425	0.00425	0.00307	0.000213	0.0081	0.00447	0.0044	0.00362	0.00388	0.00514	0.00542	0.00421	0.00589	0.00453	0.00634	0.00323	0.0039	0.00551	0.00443	0.00362	0.00379	0.00346
Gluconic acid	0.00439	0.000248	0.00374	0.000355	0.000102	0.000316	0.000242	0.000161	0.00677	0.00177	0.000172	0.00293	0.00573	0.00387	0.000217	0.00365	0.000374	1.33e-06	0.000336	0.000223	0.000202	0.00213	0.00394	0.000138	0.00376	0.000667
Glucosamine	0.000109	0.000258	0.000192	0.0004	0.000198	0.000393	0.000273	0.000594	0.000328	0.000139	0.000351	0.00028	0.000346	0.000293	0.000291	0.000273	0.000329	0.000332	0.000304	0.000288	0.000558	0.000308	0.000397	0.000444	0.000219	0.000409
Glucosamine 6-phosphate	0.000336	0.000564	0.000784	0.000756	0.000344	0.000475	0.000341	0.00139	0.000425	0.000527	0.000755	0.000595	0.000799	0.000405	0.00103	0.000877	0.000925	0.000224	0.0011	0.00123	0.00149	0.000842	0.00112	0.00121	0.000777	0.000986
Glyceric acid	0.000154	0.000279	0.000282	0.000305	4.56e-05	0.000282	0.000119	0.00014	0.000144	9.23e-05	0.000127	0.000349	0.000124	8.07e-05	0.000185	0.000103	0.00012	1.33e-06	0.00022	8.73e-05	0.000157	0.000173	3.69e-05	8.92e-05	0.000215	0.000106
Glycerol 3-phosphate	1.28e-06	2.59e-05	3.85e-05	3.97e-05	1.05e-06	2.98e-05	2.55e-05	2.78e-05	1.33e-05	1.68e-05	1.11e-05	1.29e-05	1.04e-05	1.13e-06	3.27e-05	2.08e-05	4.54e-05	1.33e-06	4.88e-05	1.55e-06	9.67e-06	1.16e-05	2.9e-05	2.04e-05	1.44e-05	3.48e-05
Glycerophosphocholine	0.00423	0.00365	0.00254	0.00409	0.000966	0.00243	0.00122	0.000912	0.00105	0.00139	0.000779	0.00158	0.001	0.000718	0.00539	0.00116	0.00107	0.00204	0.00572	0.00121	0.00162	0.00152	0.00235	0.00124	0.00215	0.00081
Glycine	2.24e-05	2.68e-05	3.74e-05	6.26e-05	4.2e-05	4.36e-05	3.26e-05	6.66e-05	2.36e-05	4.69e-05	4.14e-05	2.16e-05	2.94e-05	4.89e-05	4.11e-05	3.79e-05	3.31e-05	1.15e-05	2.59e-05	7.88e-05	0.000104	3.7e-05	4.03e-05	9.22e-05	3.47e-05	4.31e-05
Guanidoacetic acid	0.0249	0.0397	0.0434	0.0222	0.043	0.0328	0.0451	0.0481	0.0422	0.0211	0.0467	0.0374	0.0415	0.0485	0.034	0.048	0.0399	0.0305	0.0202	0.0349	0.0415	0.0433	0.0495	0.0458	0.0328	0.0361
Guanosine	9.44e-05	0.00013	1.96e-05	7.27e-05	0.00162	5.5e-05	1.78e-06	1.8e-06	1.55e-06	1.53e-05	2.05e-05	2.09e-05	1.32e-06	3.14e-05	0.000186	6.46e-05	3.55e-05	0.00129	0.000235	4.74e-05	2.11e-05	2.88e-05	1.38e-06	1.42e-05	1.35e-06	1.08e-05
Homocysteine	6.96e-05	8.27e-05	0.0001	4.97e-05	0.000115	9.41e-05	0.000101	0.000126	4.22e-05	8.35e-05	7.2e-05	0.000169	2.54e-05	4.87e-05	8.61e-05	0.000115	7.93e-05	6.41e-05	7.45e-05	0.000113	0.000116	4.3e-05	4.78e-05	7.25e-05	9.32e-05	3.03e-05
Hypoxanthine	0.00325	0.00234	0.0021	0.000423	0.0122	0.00284	0.00115	0.000785	0.00041	0.00342	0.000813	0.000875	0.000998	0.00227	0.01	0.00147	0.000687	0.0128	0.0173	0.0024	0.000918	0.00406	0.0032	0.0022	0.00449	0.00173
Imidazoleacetic acid	0.000336	0.000409	0.000673	0.000601	0.000108	0.000675	0.00056	0.000278	0.000236	0.000211	0.000141	0.000325	0.00024	0.000113	0.000162	0.00031	0.000344	1.33e-06	0.000167	0.000146	8.73e-05	0.000172	1.38e-06	0.000181	7.63e-05	9.22e-05
Indole	0.0259	0.0262	0.027	0.0326	0.0273	0.0149	0.0251	0.0316	0.0273	0.026	0.0392	0.0225	0.033	0.0318	0.0209	0.0351	0.0273	0.0174	0.024	0.0231	0.0274	0.0258	0.0329	0.033	0.0237	0.031
Inosine	0.000209	0.000132	0.000196	0.000135	0.0107	0.000222	7.22e-05	1.8e-06	3.41e-05	0.000136	4.03e-05	3.74e-05	3.14e-05	0.000143	0.00126	0.000133	2.04e-06	0.0114	0.00322	0.000139	9.26e-05	0.000244	0.000196	9.77e-05	0.000744	8.58e-05
Inosinic acid	8.9e-05	0.000139	1.64e-05	8.88e-05	5.58e-05	0.000172	4.07e-05	8.35e-05	1.5e-05	0.00062	8.72e-06	7.71e-05	1.71e-05	0.00021	0.003	0.000452	3.75e-05	0.000124	0.00165	0.000531	0.000663	0.000399	0.00185	0.000684	0.00261	0.000303
L-3-Phenyllactic acid	0.000948	0.00153	0.00116	0.00123	0.000708	0.00164	0.000452	0.00227	0.00109	0.00132	0.00122	0.00143	0.00105	0.00127	0.000977	0.00119	0.00205	0.000765	0.00166	0.00155	0.00137	0.00135	0.00164	0.00164	0.00146	0.00186
L-Acetylcarnitine	0.0349	0.0558	0.0668	0.0412	0.0405	0.0309	0.111	0.0797	0.0753	0.0344	0.0682	0.0697	0.0972	0.0828	0.0729	0.0965	0.058	0.0487	0.0725	0.113	0.0768	0.0864	0.046	0.0771	0.0901	0.12
L-Alanine	0.00152	0.00051	0.0011	0.00131	0.00146	0.00278	0.00106	0.00365	0.000955	0.00356	0.00155	0.00194	0.00132	0.00161	0.000839	0.0015	0.000858	0.00199	0.00107	0.000916	0.00345	0.00129	0.00489	0.00339	0.00289	0.00175
L-Arginine	0.00136	0.000639	0.00168	0.00158	0.00141	0.00111	0.00169	0.00139	0.00168	0.00185	0.00174	0.00149	0.00161	0.00145	0.000755	0.00168	0.00126	0.00168	0.000843	0.00198	0.00234	0.00174	0.0022	0.00306	0.00158	0.00238
L-Asparagine	0.0417	0.0317	0.0427	0.0255	0.0285	0.0339	0.0265	0.0253	0.0411	0.0398	0.0325	0.037	0.0383	0.0354	0.0223	0.0324	0.0273	0.0167	0.0232	0.0266	0.0293	0.0309	0.0357	0.0285	0.0297	0.0385
L-Cystine	0.000185	0.000104	0.000243	0.000355	0.000133	0.000172	0.000181	0.000129	0.000215	0.000136	0.000169	0.000163	0.000103	0.000169	0.000109	0.000227	0.000221	4.16e-05	3.35e-05	0.000105	0.000118	0.000184	0.000123	0.000111	8.11e-05	8.64e-05
L-Dihydroorotic acid	4.15e-05	4.57e-05	5.39e-05	4.89e-05	1.05e-06	1.95e-06	1.78e-06	2.78e-05	6.1e-05	3.75e-05	4.1e-05	7.37e-05	3.06e-05	2.83e-05	1.62e-06	1.71e-05	2.27e-05	1.33e-06	1.43e-06	1.79e-05	2.64e-05	3.17e-05	4e-05	1.94e-05	4e-05	1.42e-06
L-Glutamine	0.00841	0.00566	0.00608	0.0152	0.00582	0.00608	0.0109	0.00785	0.0105	0.00826	0.0105	0.00858	0.00552	0.00937	0.0107	0.00804	0.0127	0.013	0.0207	0.0068	0.0119	0.0109	0.0123	0.0116	0.0102	0.00896
L-Hexanoylcarnitine	0.00592	0.00191	0.00145	0.000848	0.00143	0.00229	0.00345	0.00216	0.00146	0.00357	0.0055	0.00482	0.00221	0.00548	0.0027	0.00178	0.0017	0.00144	0.00308	0.00512	0.00296	0.00128	0.00294	0.00522	0.00286	0.00367
L-Histidine	0.00074	0.000307	0.000387	0.00144	0.000674	0.00095	0.000649	0.000622	0.000734	0.000726	0.000594	0.000701	0.000563	0.000701	0.000308	0.000398	0.000527	0.00152	0.000313	0.000412	0.000702	0.000375	0.000842	0.00103	0.000436	0.000834
L-Homocysteic acid	0.000337	0.000402	0.000273	0.000262	0.000294	0.000435	9.47e-05	0.000173	0.000144	0.000126	6.33e-05	0.000373	0.00026	0.000215	0.000214	0.000107	0.000188	0.000196	0.000192	0.000124	0.000207	0.000288	0.000242	9.55e-05	0.000135	0.000351
L-Homoserine	0.000685	0.000578	0.000965	0.00169	0.0016	0.00115	0.00178	0.000876	0.000915	0.00104	0.000952	0.000697	0.000976	0.00124	0.000664	0.00075	0.00063	0.000939	0.000552	0.00155	0.00102	0.000972	0.00106	0.0016	0.000755	0.00122
L-Isoleucine	0.164	0.221	0.182	0.212	0.149	0.222	0.194	0.209	0.194	0.171	0.197	0.19	0.176	0.167	0.178	0.189	0.185	0.135	0.159	0.174	0.197	0.181	0.188	0.188	0.177	0.0833
L-Kynurenine	0.00173	0.00112	0.000355	0.00246	0.00132	0.00176	0.000459	0.000176	0.00231	0.00197	0.000513	0.000974	0.000399	0.00124	0.000884	0.00065	0.00113	0.000518	0.000684	0.00133	0.000607	0.00176	0.00275	0.000618	0.00101	0.00137
L-Lactic acid	0.00977	0.00822	0.00892	0.00737	0.00115	0.013	0.00542	0.00921	0.00455	0.00586	0.00721	0.00841	0.00519	0.00408	0.00564	0.00378	0.00954	0.00146	0.0128	0.00333	0.0103	0.0106	0.00445	0.00367	0.00473	0.00405
L-Malic acid	0.000815	0.00101	0.00158	0.00139	0.000265	0.00114	0.00108	0.000605	0.000832	0.0019	0.000996	0.0013	0.000644	0.00079	0.00281	0.000895	0.000653	1.33e-06	0.00307	0.000887	0.000779	0.0012	0.00143	0.000769	0.00143	0.000696
L-Methionine	0.0176	0.013	0.0116	0.012	0.0166	0.0149	0.0143	0.0116	0.0142	0.0157	0.0135	0.0134	0.0165	0.0129	0.00937	0.00952	0.0133	0.012	0.0108	0.0185	0.0129	0.0138	0.0107	0.0122	0.00899	0.0163
L-Octanoylcarnitine	0.0107	0.00557	0.00431	0.00197	0.00329	0.00473	0.0152	0.00372	0.00218	0.00818	0.0115	0.00566	0.00248	0.0159	0.00657	0.00267	0.00338	0.00165	0.00363	0.0175	0.00396	0.0036	0.0029	0.0145	0.00408	0.00501
L-Palmitoylcarnitine	0.000551	0.000835	0.000865	0.000795	0.000364	0.000666	0.00127	0.000664	0.00057	0.000655	0.000462	0.000679	0.000429	0.000394	0.000563	0.000514	0.000802	0.000435	0.000619	0.0256	0.000745	0.000494	0.000451	0.000595	0.000532	0.000538
L-Phenylalanine	0.0703	0.0789	0.0508	0.0638	0.0549	0.077	0.0414	0.0606	0.0533	0.0823	0.0557	0.0565	0.0614	0.0645	0.0623	0.049	0.0762	0.032	0.0596	0.0533	0.053	0.0598	0.0743	0.0632	0.0551	0.0651
L-Proline	0.059	0.0483	0.0589	0.0541	0.0767	0.0558	0.0728	0.0763	0.0515	0.057	0.0708	0.106	0.0515	0.0631	0.0457	0.0742	0.0487	0.0688	0.0335	0.0785	0.0702	0.0494	0.0651	0.0782	0.0992	0.0603
L-Serine	0.00573	0.007	0.00513	0.00751	0.00331	0.0092	0.00621	0.0147	0.00751	0.0066	0.0062	0.00607	0.00684	0.00768	0.00873	0.00612	0.0105	0.00283	0.00838	0.00709	0.0129	0.00735	0.00879	0.00855	0.00754	0.00904
L-Tyrosine	0.0506	0.0364	0.0385	0.0261	0.0353	0.0505	0.0246	0.0257	0.0246	0.0346	0.032	0.0309	0.0314	0.0378	0.0341	0.0276	0.028	0.0285	0.0357	0.0273	0.0337	0.0321	0.0275	0.0293	0.0252	0.0387
L-Valine	0.0405	0.0376	0.0342	0.039	0.0344	0.0428	0.0322	0.0437	0.0405	0.0463	0.0415	0.0306	0.0341	0.0411	0.0307	0.0428	0.0402	0.0207	0.0281	0.0305	0.0465	0.038	0.0481	0.0438	0.036	0.0452
Methionine sulfoxide	0.000189	9.81e-05	0.00028	9.48e-05	0.000212	0.000158	0.000208	5.54e-05	0.000176	0.000105	0.000102	0.000155	0.000135	0.000125	3.34e-05	8.34e-05	5.36e-05	0.000102	0.000108	0.000111	0.000113	9.07e-05	4.96e-05	4.34e-05	0.000188	5.86e-05
Myoinositol	1.28e-06	1.9e-06	1.67e-06	2.6e-05	1.05e-06	1.71e-05	1.78e-06	1.99e-05	1.72e-05	1.35e-06	1.55e-06	1.5e-06	2.39e-05	1.13e-06	7.21e-05	1.48e-06	2.04e-06	1.33e-06	9.26e-05	1.55e-06	1.9e-06	1.45e-05	1.38e-06	1.5e-06	1.35e-06	1.42e-06
N-Acetyl-L-alanine	0.000236	0.000775	0.000646	0.000613	0.000242	0.000658	0.000383	0.000481	0.000479	0.000784	0.000579	0.000259	0.000389	0.000198	0.000839	0.000255	0.000543	0.000101	0.00179	0.000169	0.000214	0.000619	0.000198	0.000504	0.000566	0.000305
N-Acetylornithine	0.00178	0.00434	0.00594	0.00154	0.00394	0.002	0.00484	0.00726	0.0087	0.0118	0.00394	0.00567	0.00221	0.00596	0.00857	0.00574	0.00657	0.0126	0.00876	0.00423	0.00476	0.00558	0.00737	0.00574	0.00407	0.00699
N-Alpha-acetyllysine	0.000974	0.00062	0.000742	0.00132	0.000561	0.000883	0.000812	0.000631	0.00102	0.00172	0.000828	0.000723	0.000882	0.00125	0.00123	0.00109	0.00125	0.000564	0.000403	0.000429	0.00107	0.00119	0.00097	0.00108	0.0017	0.00109
N6N6N6-Trimethyl-L-lysine	0.000995	0.000577	0.00078	0.00234	0.000581	0.00161	0.00124	0.000814	0.00214	0.00145	0.0021	0.000816	0.00169	0.000969	0.000757	0.000766	0.000727	0.00107	0.000729	0.000747	0.000803	0.00086	0.00151	0.000625	0.00117	0.000801
Niacinamide	0.000484	0.000155	8.93e-05	0.000165	0.000197	0.000435	0.000248	0.000234	0.000187	0.000414	0.000172	0.00021	0.000169	0.000966	0.00261	0.00018	0.000192	0.000736	0.00277	0.00101	0.000324	0.000727	0.00126	0.000388	0.000951	0.000322
Nicotinic acid	0.000606	0.000571	0.000265	0.000363	0.000465	0.000575	0.000255	0.000322	0.000382	0.000523	0.000336	0.00029	0.000342	0.000648	0.000417	0.000361	0.000294	0.000401	0.000367	0.000478	0.000486	0.000453	0.000412	0.00035	0.000253	0.000574
Ornithine	0.000733	0.000315	0.000549	0.000502	0.0005	0.000425	0.000647	0.000628	0.000593	0.000503	0.000577	0.000381	0.000889	0.00105	0.00031	0.000698	0.000511	0.000371	0.000213	0.00119	0.000536	0.000728	0.00109	0.000375	0.000458	0.000931
Oxoglutaric acid	7.21e-05	7.09e-05	9.56e-05	8.99e-05	1.05e-06	6.19e-05	6.21e-05	5.75e-05	5.58e-05	0.000112	7.95e-05	7.96e-05	6.7e-05	8.35e-05	9.2e-05	5.85e-05	7.65e-05	1.33e-06	9.59e-05	9.57e-05	8.9e-05	6.06e-05	0.000129	9.18e-05	7.71e-05	0.000105
Pipecolic acid	0.0182	0.00956	0.0194	0.0188	0.00554	0.0269	0.0151	0.0145	0.00308	0.0168	0.0202	0.0157	0.0202	0.0157	0.0207	0.0161	0.0175	0.00322	0.0164	0.0154	0.0175	0.00345	0.0186	0.0167	0.0119	0.0174
Propionylcarnitine	0.00288	0.00136	0.00124	0.000556	0.000725	0.00378	0.00118	0.00178	0.0018	0.00252	0.00461	0.00173	0.00543	0.00693	0.00781	0.00379	0.000744	0.00107	0.00623	0.00152	0.00189	0.0047	0.00612	0.0021	0.00583	0.0146
Propionylcholine	0.00106	0.00191	0.00124	0.00217	0.00148	0.00129	0.000904	0.0011	0.00211	0.000778	0.000627	0.000402	0.0019	0.000775	0.00178	0.00108	0.00172	0.00118	0.00116	0.00129	0.00124	0.00262	0.000811	0.000621	0.000442	0.00217
Putrescine	0.00303	0.00428	0.00469	0.00383	0.00165	0.00562	0.0034	0.00879	0.00303	0.00551	0.00409	0.00325	0.00333	0.00387	0.00714	0.00363	0.00833	0.00289	0.00667	0.00722	0.0111	0.00676	0.00608	0.00646	0.00466	0.00563
Pyridoxamine	0.000999	0.000932	0.000926	0.00131	0.00105	0.00127	0.00141	0.000874	0.00184	0.00085	0.00125	0.00107	0.00128	0.000563	0.00135	0.00056	0.000982	0.000462	0.00212	0.000883	0.000788	0.00115	0.000798	0.0011	0.00084	0.00082
Pyruvaldehyde	6.14e-05	4.97e-05	5.78e-05	2.07e-06	1.05e-06	6.32e-05	4.16e-05	2.71e-05	1.55e-06	3.7e-05	5.25e-05	6.34e-05	6.24e-05	8.12e-05	6.09e-05	1.4e-05	6.58e-05	2.32e-05	6.91e-05	3.04e-05	3.11e-05	4.99e-05	2.48e-05	3.29e-05	7.22e-05	4.32e-05
Riboflavin	2.25e-05	5.54e-05	1.67e-06	2.07e-06	1.05e-06	2.88e-05	2.47e-05	3.41e-05	2.22e-05	0.000149	1.55e-06	2.3e-05	1.32e-06	3.3e-05	5.86e-05	1.48e-06	2.04e-06	3.33e-05	7.09e-05	6.39e-05	6.5e-05	3.24e-05	0.000164	4.5e-05	0.000105	4.27e-05
S-Adenosylmethionine	2.2e-05	2.29e-05	1.67e-06	2.07e-06	2.47e-05	2.39e-05	1.65e-05	1.8e-06	1.55e-06	2.18e-05	1.65e-05	1.5e-06	1.32e-06	1.13e-06	0.000124	1.48e-06	2.04e-06	5.33e-05	0.000108	4.95e-05	2.2e-05	3.84e-05	9.13e-05	1.5e-06	2.87e-05	1.42e-05
Spermidine	1.28e-06	1.76e-05	1.67e-06	2.15e-05	1.53e-05	1.95e-06	1.78e-06	1.8e-06	1.55e-06	0.000172	1.55e-06	1.22e-05	1.13e-05	2.57e-05	0.000808	1.64e-05	2.46e-05	6.47e-05	0.000831	0.000171	4.04e-05	0.00017	0.000988	0.000111	8.69e-05	4.79e-05
Stearoylcarnitine	0.000519	0.00105	0.0019	0.000777	0.000931	0.00064	0.000641	0.00114	0.000619	0.00226	0.000737	0.000692	0.000467	0.00116	0.000736	0.0016	0.000276	0.000668	0.000262	0.00187	0.000691	0.000776	0.00215	0.00104	0.00106	0.00137
Succinic acid	0.000589	0.00035	0.000746	0.00141	0.000245	0.000464	0.00102	0.000465	0.000441	0.000697	0.00138	0.0008	0.000459	0.000189	0.000458	0.000313	0.00097	0.000172	0.000819	0.000155	9.95e-05	0.000388	0.000451	0.00151	0.000438	0.00171
Taurine	0.000354	0.000219	0.000311	0.000627	0.000309	0.000319	0.000251	0.000234	0.000189	0.000273	0.000365	0.000386	0.000361	0.000175	0.000391	0.000168	0.000307	0.000149	0.000447	0.000126	0.00017	0.000419	0.000166	0.000219	0.000686	0.000429
Tetradecanoylcarnitine	3.3e-05	0.000214	0.000218	2.07e-06	3.58e-05	5.17e-05	5.02e-05	0.000111	2.97e-05	0.000114	6.9e-05	3.16e-05	1.32e-06	4.79e-05	0.000132	0.000152	3.68e-05	3.94e-05	4.24e-05	0.000148	4.08e-05	5.43e-05	0.000178	0.000113	3.49e-05	7.61e-05
Uracil	0.000168	0.000181	7.64e-05	7.43e-05	0.000121	0.000154	6.53e-05	9.7e-05	0.00013	7.39e-05	9.72e-05	0.0001	0.000112	0.000165	0.000161	9.68e-05	9.03e-05	0.000131	0.000193	5.85e-05	9.33e-05	0.000142	8.54e-05	5.92e-05	0.000103	0.000124
Urea	0.0805	0.0869	0.0652	0.0612	0.0418	0.0677	0.0501	0.0514	0.0671	0.0601	0.0682	0.0454	0.0718	0.0608	0.0706	0.0538	0.0589	0.0148	0.0501	0.0338	0.0505	0.0591	0.0431	0.0556	0.04	0.0709
Uridine	0.000228	0.000231	8.86e-05	0.000153	0.00017	0.000351	0.000127	0.000141	0.000188	0.00022	9.71e-05	0.000183	0.000127	0.000191	0.000319	0.000121	0.000149	0.000433	0.000454	6.93e-05	0.000139	0.000226	0.000123	0.000108	0.000158	0.000158
Uridine 5-diphosphate	0.00119	0.00164	0.00129	0.000963	0.00054	0.00164	0.00104	0.00297	0.00127	0.00162	0.00114	0.00125	0.0012	0.00115	0.00191	0.00112	0.00273	0.000553	0.00199	0.000986	0.003	0.00146	0.00127	0.00136	0.00168	0.00187
Uridine 5-monophosphate	1.28e-06	1.9e-06	1.67e-06	2.07e-06	1.05e-06	1.95e-06	1.78e-06	1.8e-06	1.55e-06	2.53e-05	1.55e-06	1.5e-06	1.32e-06	2.62e-05	0.000375	1.48e-06	2.04e-06	1.33e-06	0.000317	2.48e-05	3.52e-05	3.9e-05	5.13e-05	1.5e-06	3.22e-05	1.42e-06
Xanthine	0.000345	0.000131	0.000405	0.000254	0.000341	0.000444	0.000261	0.000285	0.000204	0.000886	0.000306	0.000323	0.000259	0.000356	0.00151	0.000247	0.000422	0.00119	0.00289	0.000394	0.000338	0.000995	0.000582	0.000475	0.000477	0.000568

[truncated: 1 more sheets: Fig.4 P&gV TIC]
